# Supplementary material for: Remofuscin induces xenobiotic detoxification via a lysosome-to-nucleus signaling pathway to extend the Caenorhabditis elegans lifespan
Source: Sci Rep. 2022 May 3;12:7161. doi: 10.1038/s41598-022-11325-2 (PMC9064964; doi:10.1038/s41598-022-11325-2)
Supplement: Supplementary file 1 — Supplementary Information 1. [file 41598_2022_11325_MOESM1_ESM.xlsx]

## Sheet: Sheet1
Genotype	Remofuscin con. (μM)	Worm No. (total)	Worm No. (dead/censored)	MLS ± SE (days)	% change	p value
wild (N2)	0	135	116/19	12.11 ± 0.70	‒	‒	MLS: mean lifespan
	50	135	112/23	13.31 ± 0.72	9.9	0.042	% change: MLS change, % relative to the remofuscin 0 μM
	100	135	117/18	13.88 ± 0.75	14.6	≤ 0.000	p value: log-rank test, compared with the remofuscin 0 μM
	200	135	111/24	14.58 ± 0.80	20.4	≤ 0.000
lipl-1 (tm1954)	0	135	107/28	10.03 ± 0.60	‒	‒
	50	135	113/22	10.35 ± 0.62	3.19	0.307
	100	135	101/34	10.12 ± 0.67	0.9	0.235
	200	135	115/20	10.30 ± 0.64	2.69	0.143
lbp-8 (gk5151)	0	135	125/10	11.12 ± 0.56	‒	‒
	50	135	123/12	11.32 ± 0.57	1.8	0.598
	100	135	122/13	11.13 ± 0.62	0.09	0.271
	200	135	114/21	11.34 ± 0.64	1.98	0.078
nhr-210 (tm1290)	0	135	117/18	10.43 ± 0.57	‒	‒
	50	135	113/22	10.71 ± 0.64	2.68	0.17
	100	135	109/26	11.36 ± 0.68	8.92	0.002
	200	135	112/23	11.78 ± 0.70	12.94	≤ 0.000
nhr-234 (gk865)	0	135	120/15	10.55 ± 0.58	‒	‒
	50	135	114/21	10.54 ± 0.63	-0.09	0.469
	100	135	119/16	10.65 ± 0.61	0.95	0.332
	200	135	116/19	10.51 ± 0.62	-0.38	0.497
nhr-49 (tm7967)	0	135	109/26	5.83 ± 0.33	‒	‒
	50	135	109/26	5.71 ± 0.32	-2.06	0.577
	100	135	111/24	5.80 ± 0.31	-0.51	0.504
	200	135	115/20	6.03 ± 0.34	3.43	0.362
nhr-8 (tm1800)	0	135	117/18	10.09 ± 0.53	‒	‒
	50	135	104/31	10.34 ± 0.58	2.48	0.172
	100	135	107/28	10.25 ± 0.57	1.59	0.491
	200	135	110/25	10.02 ± 0.56	-0.69	0.886
ahr-1 (tm1722)	0	135	109/26	11.00 ± 0.66	‒	‒
	50	135	107/28	11.08 ± 0.66	0.73	0.869
	100	135	106/29	11.61 ± 0.69	5.55	0.049
	200	135	113/22	11.37 ± 0.67	3.36	0.098
pha-4 (tm4598)	0	135	109/26	9.29 ± 0.62	‒	‒
	50	135	114/21	10.04 ± 0.61	8.07	0.189
	100	135	120/15	10.46 ± 0.56	12.59	0.079
	200	135	118/17	10.53 ± 0.59	13.35	0.024
cyp35A1 (ok1414)	0	135	101/34	7.58 ± 0.44	‒	‒
	50	135	100/35	8.09 ± 0.46	6.73	0.058
	100	135	100/35	7.51 ± 0.47	-0.92	0.936
	200	135	106/29	7.29 ± 0.40	-3.83	0.094
cyp35A2 (tm11844)	0	135	107/28	9.68 ± 0.58	‒	‒
	50	135	113/22	10.11 ± 0.59	4.44	0.264
	100	135	111/24	10.20 ± 0.62	5.37	0.076
	200	135	113/22	10.34 ± 0.61	6.82	0.051
cyp35A3 (ok2709)	0	135	117/18	9.41 ± 0.64	‒	‒
	50	135	113/22	9.26 ± 0.63	-1.59	0.507
	100	135	125/10	9.20 ± 0.61	-2.23	0.421
	200	135	117/18	9.64 ± 0.65	2.44	0.758
cyp35A5 (tm12345)	0	135	112/23	8.38 ± 0.61	‒	‒
	50	135	120/15	8.45 ± 0.57	0.84	0.901
	100	135	120/15	8.45 ± 0.61	0.84	0.797
	200	135	111/24	8.71 ± 0.60	3.94	0.851
gst-5 (ok2726)	0	135	110/25	7.36 ± 0.48	‒	‒
	50	135	112/23	7.38 ± 0.48	0.27	0.856
	100	135	118/17	7.81 ± 0.50	6.11	0.143
	200	135	114/21	7.76 ± 0.50	5.43	0.133
